# Supplementary material for: Variant A of the Deformed Wings Virus Alters the Olfactory Sensitivity and the Expression of Odorant Binding Proteins on Antennas of Apis mellifera
Source: Insects. 2021 Oct 1;12(10):895. doi: 10.3390/insects12100895 (PMC8541218; doi:10.3390/insects12100895)
Supplement: Supplementary file 1 [file insects-12-00895-s001.zip]

Archive with 1 entries (1 files):
- insects-1320483-supplementary.pdf
